# Supplementary material for: Agricultural technology adoption and household welfare: Measurement and evidence
Source: Food Policy. 2019 Aug;87:101742. doi: 10.1016/j.foodpol.2019.101742 (PMC6988438; doi:10.1016/j.foodpol.2019.101742)
Supplement: Supplementary data 1 [file mmc1.zip]

Archive with 3 entries (2 files):
- ecomponent/
- ecomponent/DNA_fingerprinting.docx
- ecomponent/Supplemntary Material_Full_Tables.pdf
